# Supplementary material for: Increasing Consistency of Disease Biomarker Prediction Across Datasets
Source: PLoS One. 2014 Apr 16;9(4):e91272. doi: 10.1371/journal.pone.0091272 (PMC3989170; doi:10.1371/journal.pone.0091272)
Supplement: File S1 — Source code for modified SVA and simulations. (ZIP) [file pone.0091272.s002.zip]

Archive with 4 entries (4 files):
- epSVA.R
- plotMixtureSim.R
- runCorrespondence.R
- simulateMixtureSVA.R
