# Supplementary material for: Increasing Consistency of Disease Biomarker Prediction Across Datasets
Source: PLoS One. 2014 Apr 16;9(4):e91272. doi: 10.1371/journal.pone.0091272 (PMC3989170; doi:10.1371/journal.pone.0091272)
Supplement: File S1 — Source code for modified SVA and simulations. (ZIP) [file pone.0091272.s002.zip › epSVA.R]

#epSVA uses alternative weighing of genes for SVA computation
#it can be used instead of existing method irwsva.build
# additional parameter nperm controls the number of permutations
#library(sva)
#source("epSVA.R")
#n.sv=num.sv(dat, mod)
#sva.out=epsva.build(dat, mod, mod0, n.sv) for empirical p-values (takes longer but is more accurate)
#sva.out=ppsva.build(dat, mod, mod0, n.sv) for parametric p-values (fast)

#parametric pvalues
ppsva.build=function (dat, mod, mod0 = NULL, n.sv, B = 5, seed = NULL) 
{
  if (!is.null(seed)) {
    set.seed(seed)
  }
  n <- ncol(dat)
  m <- nrow(dat)
  niter <- 5
  if (is.null(mod0)) {
    mod0 <- mod[, 1]
  }
  H <- mod %*% solve(t(mod) %*% mod) %*% t(mod)
  res <- dat - t(H %*% t(dat))
  uu <- fast.svd(res, tol = 0)
  vv <- uu$v
  ndf <- n - ceiling(sum(diag(H)))
  prob <- rep(1, m)
  one <- rep(1, n)
  Id <- diag(n)
  stats0.b <- stats0.gam <- matrix(0, nrow = m, ncol = niter)
  for (i in 1:B) {
    mod.b <- cbind(mod, uu$v[, 1:n.sv])
    mod0.b <- cbind(mod0, uu$v[, 1:n.sv])
    H.b <- mod.b %*% solve(t(mod.b) %*% mod.b) %*% t(mod.b)
    H0.b <- mod0.b %*% solve(t(mod0.b) %*% mod0.b) %*% t(mod0.b)
    fit0.b <- dat %*% H0.b
    res.b <- dat %*% (Id - H.b)
    
    prob.b <- f.pvalue(dat, mod.b, mod0.b)
    mod.gam <- cbind(one, uu$v[, 1:n.sv])
    mod0.gam <- cbind(one)
    H.gam <- mod.gam %*% solve(t(mod.gam) %*% mod.gam) %*% 
      t(mod.gam)
    H0.gam <- mod0.gam %*% solve(t(mod0.gam) %*% mod0.gam) %*% 
      t(mod0.gam)
    res.gam <- dat %*% (Id - H.gam)
    fit0.gam <- dat %*% H0.gam
    prob.gam <-1-f.pvalue(dat, mod.gam, mod0.gam)
    prob <- prob.gam * prob.b
    uu <- fast.svd(t(scale(t(as.vector(prob) * dat), scale = F)), 
                   tol = 0)
  }
  sv <- matrix(0, nrow = n, ncol = n.sv)
  for (j in 1:n.sv) {
    cc <- rep(0, n)
    for (k in 1:(n + 1 - j)) {
      cc[k] <- cor(vv[, j], uu$v[, k])
    }
    a <- which.max(abs(cc))
    sv[, j] <- uu$v[, a]
    uu$v <- uu$v[, -a]
  }
  retval <- list(sv = sv, prob.gam = prob.gam, prob.b = prob.b, 
                 n.sv = n.sv)
  return(retval)
}

#empirical p-values
epsva.build=function (dat, mod, mod0 = NULL, n.sv, B = 5, seed = NULL, nperm=100) 
{
    if (!is.null(seed)) {
        set.seed(seed)
    }
    n <- ncol(dat)
    m <- nrow(dat)

    if (is.null(mod0)) {
        mod0 <- mod[, 1]
    }
    H <- mod %*% solve(t(mod) %*% mod) %*% t(mod)
    res <- dat - t(H %*% t(dat))
    uu <- fast.svd(res, tol = 0)
    vv <- uu$v
    ndf <- n - ceiling(sum(diag(H)))
    pprob <- rep(1, m)
    one <- rep(1, n)
    Id <- diag(n)
    stats0.b <- stats0.gam <- matrix(0, nrow = m, ncol = nperm)
  pprob.b=pprob.gam=double(nrow(dat))
    for (i in 1:B) {
        mod.b <- cbind(mod, uu$v[, 1:n.sv])
        mod0.b <- cbind(mod0, uu$v[, 1:n.sv])
        H.b <- mod.b %*% solve(t(mod.b) %*% mod.b) %*% t(mod.b)
        H0.b <- mod0.b %*% solve(t(mod0.b) %*% mod0.b) %*% t(mod0.b)
        fit0.b <- dat %*% H0.b
        res.b <- dat %*% (Id - H.b)
        stats.b <- fstats(dat, mod.b, mod0.b)
        for (j in 1:nperm) {
            dat0.b <- res.b[, sample(1:n, replace = T)] + fit0.b
            stats0.b[, j] <- fstats(dat0.b, mod.b, mod0.b)
        }
          
        for (k in 1:length(stats.b)){
         pprob.b[k]=mean(stats0.b[k,]<stats.b[k])
        }

        mod.gam <- cbind(one, uu$v[, 1:n.sv])
        mod0.gam <- cbind(one)
        H.gam <- mod.gam %*% solve(t(mod.gam) %*% mod.gam) %*% 
            t(mod.gam)
        H0.gam <- mod0.gam %*% solve(t(mod0.gam) %*% mod0.gam) %*% 
            t(mod0.gam)
        res.gam <- dat %*% (Id - H0.gam)
        fit0.gam <- dat %*% H.gam
        stats.gam <- fstats(dat, mod.gam, mod0.gam)
        for (j in 1:nperm) {
            dat0.gam <- res.gam[, sample(1:n, replace = T)] + 
                fit0.gam
            stats0.gam[, j] <- fstats(dat0.gam, mod.gam, mod0.gam)
        }

         for (k in 1:length(stats.b)){
         pprob.gam[k]=mean(stats0.gam[k,]<stats.gam[k])
        }
        pprob <- pprob.gam * (1 - pprob.b)
    uu <- fast.svd(t(scale(t(as.vector(pprob) * dat), scale = F)), 
                   tol = 0)
    }
    sv <- matrix(0, nrow = n, ncol = n.sv)
    for (j in 1:n.sv) {
        cc <- rep(0, n)
        for (k in 1:(n + 1 - j)) {
            cc[k] <- cor(vv[, j], uu$v[, k])
        }
        a <- which.max(abs(cc))
        sv[, j] <- uu$v[, a]
        uu$v <- uu$v[, -a]
    }
    retval <- list(sv = sv, pprob.gam = pprob.gam, pprob.b = pprob.b, 
        n.sv = n.sv)
    return(retval)
}
