# Supplementary material for: Increasing Consistency of Disease Biomarker Prediction Across Datasets
Source: PLoS One. 2014 Apr 16;9(4):e91272. doi: 10.1371/journal.pone.0091272 (PMC3989170; doi:10.1371/journal.pone.0091272)
Supplement: File S1 — Source code for modified SVA and simulations. (ZIP) [file pone.0091272.s002.zip › plotMixtureSim.R]

tscale=function(mat){
  t(scale(t(mat)))
}

layout(matrix(c(1,2,3,5,1,2,4,5), nrow=2, byrow=T), widths=c(8,1.2,5,9.5))
par(cex=0.9, mar=1.2*c(2.7,2,2.7,2), cex.axis=0.8, omi=c(0,0,0.2,0),  cex.main=1)
mm=par()$mar
mymm=mm
mymm[4]=0
par(mar=mymm)

labelFigure=function (text, adj = -0.1, line = 1, cex = 2.5) {
  mtext(text, side = 3, outer = F, adj = adj, line = line, 
        cex = cex)
}

plotSimData=function(data){
  par(mgp=c(0.5,0,0))
  mycol=colorpanel(101, "blue", "white", "red")
  image(t(data), xaxt="n", yaxt="n",col=mycol, 
        ylab="genes", xlab="samples", breaks=seq(-3,3, length.out=length(mycol)+1))
  par(mgp=c(3,1,0))
}
plotSimData(tscale(data[1000:1,]))
labelFigure("A", adj=-0.04)
title("Simulated data")
par(mgp=c(1.7, 0.5,0), xpd=NA)
mymm=mm
mymm[2]=0
par(mar=mymm)
grpcol=rep(rev(c(2,3,4,1)), each=250)
image(t(matrix(as.factor(grpcol), ncol=1)), col=c(1,2,3,4), breaks=c(0,1.5, 2.5, 3.5, 4.5), xaxt="n", yaxt="n")
par(mar=mm)
ii1=18
ii2=69
grpr=21:40
grpc=1:20
plot(data[ii2,], data[ii1,], col=grp, xlab="DE Gene 1", ylab="DE Gene 2 ", main="Group specific correlation")
labelFigure("B", adj=-0.3)
lmres=lm(data[ii1,grpr]~data[ii2,grpr])
abline(lmres$coefficients, col="red", xpd=F)
lmres=lm(data[ii1,grpc]~data[ii2,grpc])
abline(lmres$coefficients, col="black", xpd=F)
c=cor.test(data[ii2,grpr], data[ii1,grpr])
rtext=paste("Disease r =",round(c$estimate,2), ", p =", format.pval(c$p.value, digits=3))
c=cor.test(data[ii2,grpc], data[ii1,grpc])
ctext=paste("Control r =",round(c$estimate,2), ", p =", format.pval(c$p.value, digits=3))
legend("topleft", fill=c("red", "black"), legend=c("Disease", "Control"), bty="n")

#mtext(paste(ctext, rtext, sep='\n'), cex=0.8)
sv=svares$sv[,4]
boxplot(-sv~grp, main="Heterogeneous SV", col=c("grey",2), names=c("Control", "Disease"), ylab="Surrogate Variable")
labelFigure("C", adj=-0.3)
#mtext(paste("T pval=",format.pval((t.test(sv[grpc], sv[grpr]))$p.value)), cex=0.8)
boxplot(aucall[, c(1,3,4)], main="DE genes AUC", col=c(5,6,7,8), las=2, names=NA, xaxt="n", outline=F, ylab="AUC")
legend("bottomleft", fill=c(5,6,7), legend=c("uncorrected",  "SVA\n(Leek-Storey)", "SVA*"), bty="n")
labelFigure("D", adj=-0.1)
