# Supplementary material for: Increasing Consistency of Disease Biomarker Prediction Across Datasets
Source: PLoS One. 2014 Apr 16;9(4):e91272. doi: 10.1371/journal.pone.0091272 (PMC3989170; doi:10.1371/journal.pone.0091272)
Supplement: File S1 — Source code for modified SVA and simulations. (ZIP) [file pone.0091272.s002.zip › runCorrespondence.R]

#This simulates 2 mixture datasets and computes their correspondance at the top agreement using permutation analysis
#results using SVA* are compared to uncorrected t-test
#Datasets are simulated so as to have
#5% DE genes and 1 latent variable
#all DE genes also have non-zero latent variable effect 
#Note: the results are extremely variable, run many times for a sense of typical behaviour
source("epSVA.R")
simulateSingleDataset=function(){
  pp=rprops(40, c(0.5, 0.3, 0.05))
  puredata2=puredata=exp(matrix(rnorm(3000), nrow=1000))
  nalt=3
  puredata2[1:100,nalt]=puredata2[1:100,nalt]*abs(rnorm(100,2, 1))
  
  data=t(rbind(t(pp[, 1:20])%*%t(puredata), t(pp[,21:40])%*%t(puredata2)))
  ll=runif(40)
  lv=t((ll)%*%t(rnorm(150, 0, 1)))
  #show(dim(lv))
  
  data[1:150,]=data[1:150,]*exp(lv)
  
  data=log(data)
  data=data+rnorm(prod(dim(data)), 0, 0.1)
}

t.coef=function(dat, grp, covar=NULL){
  covar=cbind(covar)
  grp=as.factor(grp)
  if(!is.null(covar)){
    mod=model.matrix(~1+grp+covar)
    df=ncol(dat)-ncol(covar)-2
  }else{
    mod=model.matrix(~1+grp)
    df=ncol(dat)-2
    
  }
  xx=solve(t(mod) %*% mod) %*% t(mod)
  coeff=xx %*%t(dat)
  n=ncol(dat)
  Id <- diag(n)
  resid <- dat %*% (Id - mod %*% solve(t(mod) %*% mod) %*%
                      t(mod))
  
  rss <- resid^2 %*% rep(1, n)
  
  xx=solve(t(mod) %*% mod)
  myse=sqrt(rss)*sqrt(diag(xx)[2]/df)
  ts=coeff[2,]/myse
  names(ts)=rownames(dat)
  return(ts)
}


rbetamv=function(n, bmean, varscale){
  x=bmean*(1-bmean)
  bvar=varscale*x
  ba=bmean*(x/bvar-1)
  bb=(1-bmean)*(x/bvar-1)
  rbeta(n, ba, bb)
}

rprops=function(n, bmeans, bscales=NULL){
  if (is.null(bscales)){
    bscales=rep(0.1, length(bmeans))
  }
  props=matrix(ncol=n, nrow=0)
  for (i in 1:length(bmeans)){
    props=rbind(props,rbetamv(n, bmeans[i], bscales[i]))
  }
  show(dim(props))
  sweep(props,2, apply(props, 2, sum), "/")
  
}

hypgeom=function(k, m,n, N){ return(phyper(k-1,n ,N-n , m, lower.tail=FALSE)) }
#computes hypogeometric correspondance 
corrP=function(ranks1,ranks2, cutoff=0.1){
  countboth=sum(ranks1<cutoff&ranks2<cutoff)
  count1=sum(ranks1<cutoff)
  count2=sum(ranks2<cutoff)
  hypgeom(countboth, count1, count2, length(ranks1))
}
#simulate 2 dtasets
dat1=simulateSingleDataset()
dat2=simulateSingleDataset()
grp=as.factor(c(rep(1,20),rep(2,20)))
mod=model.matrix(~1+as.factor(grp))
mod0=cbind(rep(1,40))
tt1n=tt1=matrix(nrow=1000, ncol=21)
tt2n=tt2=matrix(nrow=1000, ncol=21)


#Compute SVA based DE
svares=ppsva.build((dat1), mod, mod0, n.sv=4, B=5)
tt1[,1]=t.coef((dat1), grp, svares$sv )
svares=ppsva.build((dat2), mod, mod0, n.sv=4, B=5)
tt2[,1]=t.coef((dat2), grp, svares$sv )


par(mfrow=c(1,2))


for ( i in 1:20){
grpperm=grp[sample(40)]
modperm=model.matrix(~1+as.factor(grpperm))

  svares=ppsva.build((dat1), modperm, mod0, n.sv=4, B=5)
  tt1[,i+1]=t.coef((dat1), grp, svares$sv )

grpperm=grp[sample(40)]
modperm=model.matrix(~1+as.factor(grpperm))

  svares=ppsva.build((dat2), modperm, mod0, n.sv=4, B=5)
  tt2[,i+1]=t.coef((dat2), grp, svares$sv )
}
tt1r=apply(-abs(tt1),2,rank)/1000
tt2r=apply(-abs(tt2),2,rank)/1000
background=double(400)
for (i in 1:20){
  for (j in 1:20){
    background[(i-1)*20+j]=corrP(tt1r[,i], tt2r[,j])
  }
}
hist(background, main="SVA background agreement", xlab="p-value")

p=corrP(tt1r[,1], tt2r[,1])
ep=mean(corrP(tt1r[,1], tt2r[,1])>background)
mtext(text=paste("hypergeometric p=", format.pval(p), "empirical p=", format.pval(ep)), side=3, line=-0.5)

tt1[,1]=t.coef((dat1), grp)
tt2[,1]=t.coef((dat2), grp)
for ( i in 1:20){
  modperm=grp[sample(40)]
  tt1[,i+1]=t.coef((dat1), modperm )
  modperm=grp[sample(40)]
  tt2[,i+1]=t.coef((dat2), modperm )
}
tt1r=apply(-abs(tt1),2,rank)/1000
tt2r=apply(-abs(tt2),2,rank)/1000
background2=double(400)
for (i in 1:20){
  for (j in 1:20){
    background2[(i-1)*20+j]=corrP(tt1r[,i+1], tt2r[,j+1])
  }
}
hist(background2, main="uncorrected background agreement", xlab="p-value")

p=corrP(tt1r[,1], tt2r[,1])
ep=mean(corrP(tt1r[,1], tt2r[,1])>background2)
mtext(text=paste("hypergeometric p=", format.pval(p), "empirical p=", format.pval(ep)), side=3, line=-0.5)
