# Supplementary material for: Increasing Consistency of Disease Biomarker Prediction Across Datasets
Source: PLoS One. 2014 Apr 16;9(4):e91272. doi: 10.1371/journal.pone.0091272 (PMC3989170; doi:10.1371/journal.pone.0091272)
Supplement: File S1 — Source code for modified SVA and simulations. (ZIP) [file pone.0091272.s002.zip › simulateMixtureSVA.R]

library(sva)
library(gplots)
ppsva.build=function (dat, mod, mod0 = NULL, n.sv, B = 5, seed = NULL) 
{
  if (!is.null(seed)) {
    set.seed(seed)
  }
  n <- ncol(dat)
  m <- nrow(dat)
  niter <- 5
  if (is.null(mod0)) {
    mod0 <- mod[, 1]
  }
  H <- mod %*% solve(t(mod) %*% mod) %*% t(mod)
  res <- dat - t(H %*% t(dat))
  uu <- fast.svd(res, tol = 0)
  vv <- uu$v
  ndf <- n - ceiling(sum(diag(H)))
  prob <- rep(1, m)
  one <- rep(1, n)
  Id <- diag(n)
  stats0.b <- stats0.gam <- matrix(0, nrow = m, ncol = niter)
  for (i in 1:B) {
    mod.b <- cbind(mod, uu$v[, 1:n.sv])
    mod0.b <- cbind(mod0, uu$v[, 1:n.sv])
    H.b <- mod.b %*% solve(t(mod.b) %*% mod.b) %*% t(mod.b)
    H0.b <- mod0.b %*% solve(t(mod0.b) %*% mod0.b) %*% t(mod0.b)
    fit0.b <- dat %*% H0.b
    res.b <- dat %*% (Id - H.b)
    
    prob.b <- f.pvalue(dat, mod.b, mod0.b)
    mod.gam <- cbind(one, uu$v[, 1:n.sv])
    mod0.gam <- cbind(one)
    H.gam <- mod.gam %*% solve(t(mod.gam) %*% mod.gam) %*% 
      t(mod.gam)
    H0.gam <- mod0.gam %*% solve(t(mod0.gam) %*% mod0.gam) %*% 
      t(mod0.gam)
    res.gam <- dat %*% (Id - H.gam)
    fit0.gam <- dat %*% H0.gam
    prob.gam <-1-f.pvalue(dat, mod.gam, mod0.gam)
    prob <- prob.gam * prob.b
    uu <- fast.svd(t(scale(t(as.vector(prob) * dat), scale = F)), 
                   tol = 0)
  }
  sv <- matrix(0, nrow = n, ncol = n.sv)
  for (j in 1:n.sv) {
    cc <- rep(0, n)
    for (k in 1:(n + 1 - j)) {
      cc[k] <- cor(vv[, j], uu$v[, k])
    }
    a <- which.max(abs(cc))
    sv[, j] <- uu$v[, a]
    uu$v <- uu$v[, -a]
  }
  retval <- list(sv = sv, prob.gam = prob.gam, prob.b = prob.b, 
                 n.sv = n.sv)
  return(retval)
}


t.coef=function(dat, grp, covar=NULL){
  covar=cbind(covar)
  grp=as.factor(grp)
  if(!is.null(covar)){
    mod=model.matrix(~1+grp+covar)
    df=ncol(dat)-ncol(covar)-2
  }else{
    mod=model.matrix(~1+grp)
    df=ncol(dat)-2
    
  }
  xx=solve(t(mod) %*% mod) %*% t(mod)
  coeff=xx %*%t(dat)
  n=ncol(dat)
  Id <- diag(n)
  resid <- dat %*% (Id - mod %*% solve(t(mod) %*% mod) %*%
                      t(mod))
  
  rss <- resid^2 %*% rep(1, n)
  
  xx=solve(t(mod) %*% mod)
  myse=sqrt(rss)*sqrt(diag(xx)[2]/df)
  ts=coeff[2,]/myse
  names(ts)=rownames(dat)
  return(ts)
}

myAUC=function(labels, values){
  posii=which(labels>0)
  negii=which(labels<0)
  posn=length(posii)
  negn=length(negii)
  posval=values[posii]
  negval=values[negii]
  res=wilcox.test(posval, negval, alternative="greater", conf.int=TRUE);
  myres=list()
  myres$low=res$conf.int[1]
  myres$high=res$conf.int[2]
  myres$auc=(res$statistic)/(posn*negn)
  myres$pval=res$p.value
  return(myres)
}


rbetamv=function(n, bmean, varscale){
x=bmean*(1-bmean)
bvar=varscale*x
ba=bmean*(x/bvar-1)
bb=(1-bmean)*(x/bvar-1)
rbeta(n, ba, bb)
}

rprops=function(n, bmeans, bscales=NULL){
  if (is.null(bscales)){
    bscales=rep(0.1, length(bmeans))
  }
  props=matrix(ncol=n, nrow=0)
  for (i in 1:length(bmeans)){
    props=rbind(props,rbetamv(n, bmeans[i], bscales[i]))
  }
  show(dim(props))
  sweep(props,2, apply(props, 2, sum), "/")

}
set.seed(123)

aucall=double()
for (i in 1:20){
  pp=rprops(40, c(0.5, 0.2, 0.1))
puredata2=puredata=exp(matrix(rnorm(3000), nrow=1000))
nalt=3
puredata2[1:500,nalt]=puredata2[1:500,nalt]*abs(rnorm(500,2, 1))

data=t(rbind(t(pp[, 1:20])%*%t(puredata), t(pp[,21:40])%*%t(puredata2)))
ll=runif(40)
lv=t((ll)%*%t(rnorm(500, 0, 1)))
#show(dim(lv))
data[251:750,]=data[251:750,]*exp(lv)

data=log(data)
data=data+rnorm(prod(dim(data)), 0, 0.25)

#heatmap.z(log(data), Colv=NA, Rowv=NA)
grp=as.factor(c(rep(1,20), rep(2,20)))
mod=model.matrix(~1+grp)
mod0=cbind(rep(1,40))

svares=sva::irwsva.build((data), mod, mod0,n.sv=4, B=5)
svaresmy=ppsva.build((data), mod, mod0, n.sv=4, B=5)

tt=t.coef((data), grp)
tta=t.coef((data), grp,cbind(ll))
tts=t.coef((data), grp, svares$sv )
ttsmy=t.coef((data), grp, svaresmy$sv )

labs=c(rep(1,500), rep(-1,500))

auc=double()
auc[1]=(myAUC (labs, abs(tt)))$auc
auc[2]=(myAUC (labs, abs(tta)))$auc
auc[3]=(myAUC (labs, abs(tts)))$auc
auc[4]=(myAUC (labs, abs(ttsmy)))$auc
labs=labs[251:1000]
auc[1]=(myAUC (labs, abs(tt[251:1000])))$auc
auc[2]=(myAUC (labs, abs(tta[251:1000])))$auc
auc[3]=(myAUC (labs, abs(tts[251:1000])))$auc
auc[4]=(myAUC (labs, abs(ttsmy[251:1000])))$auc
show(auc)
aucall=rbind(aucall,auc)
}
colnames(aucall)=c("raw", "ideal (known covariates)", "SVA", "SVA*")
boxplot(aucall)
